# Supplementary material for: Gasterophilus in horses from Romania: diversity, prevalence, seasonal dynamics, and distribution
Source: Parasitol Res. 2024 Dec 23;123(12):416. doi: 10.1007/s00436-024-08419-3 (PMC11663820; doi:10.1007/s00436-024-08419-3)
Supplement: Supplementary file 3 — Supplementary file2 (XLSX 77 KB) [file 436_2024_8419_MOESM2_ESM.xlsx]

## Sheet: Suppl file 1
Month	Abattoir (county)	Horse ID	County	Longitude (N)	Latitude €	Age Group	Age (years)	Age (months)	Gender	Colour	Gspp+	Gspp	GsppL3+	GsppL3	GsppL2+	GsppL2	Gi+	Gi	Gil3+	GiL3	Gil2+	GiL2	Gn+	Gn	Gnl3+	GnL3	GnL2+	GnL2
January	Bihor	CGS1	Salaj	23.0508	47.2339	1	1.75	21	F	Buckskin	1	60	1	55	1	5	1	58	1	53	1	5	1	2	1	2	0	0
January	Bihor	CGS2	Salaj	23.0508	47.2339	1	1.75	21	F	Roan	1	64	1	50	1	14	1	64	1	50	1	14	0	0	0	0	0	0
January	Bihor	CGS3	Maramures	23.5816	47.6588	2	5.75	69	M	Roan	0	0	0	0	0	0	0	0	0	0	0	0	0	0	0	0	0	0
January	Bihor	CGS4	Neamt	26.3818	46.9759	3	23.75	285	M	Chestnut	1	11	1	11	0	0	1	11	1	11	0	0	0	0	0	0	0	0
January	Bihor	CGS5	Neamt	26.3818	46.9759	3	23.5833	283	M	Chestnut	0	0	0	0	0	0	0	0	0	0	0	0	0	0	0	0	0	0
January	Bihor	CGS6	Neamt	26.3818	46.9759	3	24.5	294	F	Grey	1	34	1	26	1	8	1	34	1	26	1	8	0	0	0	0	0	0
January	Bihor	CGS7	Calarasi	27.3359	44.2029	3	11.6667	140	M	Bay	0	0	0	0	0	0	0	0	0	0	0	0	0	0	0	0	0	0
January	Bihor	CGS8	Calarasi	27.3359	44.2029	3	16.75	201	F	Unknown	0	0	0	0	0	0	0	0	0	0	0	0	0	0	0	0	0	0
January	Bihor	CGS9	Bihor	22.1266	47.0514	2	9.91667	119	F	Unknown	1	2	1	2	0	0	1	2	1	2	0	0	0	0	0	0	0	0
January	Bihor	CGS10	Alba	23.5802	46.0727	3	15.5833	187	M	Unknown	1	1	1	1	0	0	1	1	1	1	0	0	0	0	0	0	0	0
January	Bihor	CGS11	Bihor	22.1266	47.0514	3	18.5833	223	F	Unknown	1	111	1	92	1	19	1	109	1	90	1	19	1	2	1	2	0	0
January	Bihor	CGS12	Bihor	22.1266	47.0514	3	28.5	342	M	Unknown	0	0	0	0	0	0	0	0	0	0	0	0	0	0	0	0	0	0
January	Bihor	CGS13	Bihor	22.1266	47.0514	3	26.8333	322	F	Unknown	1	240	1	194	1	46	1	111	1	65	1	46	1	129	1	129	0	0
January	Bihor	CGS14	Maramures	23.5816	47.6588	3	17.6667	212	F	Unknown	1	16	1	16	0	0	1	16	1	16	0	0	0	0	0	0	0	0
January	Bihor	CGS15	Bistrita-Nasaud	24.5764	47.1831	3	16.6667	200	M	Unknown	1	133	1	132	1	1	1	133	1	132	1	1	0	0	0	0	0	0
January	Bihor	CGS16	Bihor	22.1266	47.0514	2	5.5	66	F	Grey	1	46	1	46	0	0	1	30	1	30	0	0	1	16	1	16	0	0
January	Bihor	CGS17	Cluj	23.6236	46.7712	1	0.916667	11	F	Chestnut	1	18	1	18	0	0	1	18	1	18	0	0	0	0	0	0	0	0
January	Bihor	CGS18	Cluj	23.6236	46.7712	1	0.916667	11	M	Grey	0	0	0	0	0	0	0	0	0	0	0	0	0	0	0	0	0	0
January	Bihor	CGS19	Salaj	23.0508	47.2339	2	3.75	45	F	Bay	0	0	0	0	0	0	0	0	0	0	0	0	0	0	0	0	0	0
January	Bihor	CGS20	Salaj	23.0508	47.2339	2	3.66667	44	F	Chestnut	0	0	0	0	0	0	0	0	0	0	0	0	0	0	0	0	0	0
January	Bihor	CGS21	Caras-Severin	21.8886	45.2974	2	3.58333	43	F	Bay	1	143	1	137	1	6	1	143	1	137	1	6	0	0	0	0	0	0
January	Bihor	CGS22	Alba	23.5802	46.0727	1	0.416667	5	M	Bay	0	0	0	0	0	0	0	0	0	0	0	0	0	0	0	0	0	0
January	Bihor	CGS23	Bistrita-Nasaud	24.5764	47.1831	2	4.83333	58	M	Black	0	0	0	0	0	0	0	0	0	0	0	0	0	0	0	0	0	0
January	Bihor	CGS24	Bihor	22.1266	47.0514	3	22.1667	266	F	Bay	1	23	1	23	0	0	1	23	1	23	0	0	0	0	0	0	0	0
January	Bihor	CGS25	Bihor	22.1266	47.0514	3	12.6667	152	F	Bay	0	0	0	0	0	0	0	0	0	0	0	0	0	0	0	0	0	0
January	Bihor	CGS26	Salaj	23.0508	47.2339	3	13.75	165	F	Roan	1	3	1	3	0	0	1	3	1	3	0	0	0	0	0	0	0	0
January	Bihor	CGS27	Salaj	23.0508	47.2339	3	12.6667	152	F	Bay	0	0	0	0	0	0	0	0	0	0	0	0	0	0	0	0	0	0
January	Bihor	CGS28	Galati	28.047	45.4361	3	23	276	F	Bay	0	0	0	0	0	0	0	0	0	0	0	0	0	0	0	0	0	0
January	Bihor	CGS29	Galati	28.047	45.4361	3	29	348	M	Black	0	0	0	0	0	0	0	0	0	0	0	0	0	0	0	0	0	0
January	Bihor	CGS30	Galati	28.047	45.4361	3	14.25	171	M	Bay	1	80	1	76	1	4	1	80	1	76	1	4	0	0	0	0	0	0
January	Bihor	CGS31	Galati	28.047	45.4361	3	13.9167	167	M	Chestnut	1	4	1	4	0	0	1	4	1	4	0	0	0	0	0	0	0	0
January	Bihor	CGS32	Galati	28.047	45.4361	3	19	228	F	Chestnut	1	10	1	10	0	0	1	10	1	10	0	0	0	0	0	0	0	0
January	Bihor	CGS33	Galati	28.047	45.4361	3	24	288	F	Black	0	0	0	0	0	0	0	0	0	0	0	0	0	0	0	0	0	0
January	Bihor	CGS34	Teleorman	25.237	43.8017	3	32.8333	394	F	Chestnut	1	20	1	8	1	12	1	20	1	8	1	12	0	0	0	0	0	0
January	Bihor	CGS35	Teleorman	25.237	43.8017	3	24.5	294	M	Bay	0	0	0	0	0	0	0	0	0	0	0	0	0	0	0	0	0	0
January	Bihor	CGS36	Calarasi	27.3359	44.2029	3	28.6667	344	F	Grey	1	39	1	39	0	0	1	39	1	39	0	0	0	0	0	0	0	0
January	Bihor	CGS37	Calarasi	27.3359	44.2029	3	19.9167	239	F	Grey	1	420	1	420	0	0	1	332	1	332	0	0	1	88	1	88	0	0
January	Bihor	CGS38	Calarasi	27.3359	44.2029	3	11.6667	140	F	Chestnut	1	90	1	89	1	1	1	90	1	89	1	1	0	0	0	0	0	0
January	Bihor	CGS39	Calarasi	27.3359	44.2029	3	11.6667	140	F	Unknown	1	21	1	19	1	2	1	21	1	19	1	2	0	0	0	0	0	0
January	Bihor	CGS40	Dolj	23.799	44.3186	3	28.6667	344	F	Unknown	0	0	0	0	0	0	0	0	0	0	0	0	0	0	0	0	0	0
February	Bihor	CGS41	Arges	24.6719	45.0706	3	14.9167	179	M	Chestnut	1	295	1	295	0	0	1	295	1	295	0	0	0	0	0	0	0	0
February	Bihor	CGS42	Arges	24.6719	45.0706	3	20.1667	242	F	Black	1	160	1	143	1	17	1	160	1	143	1	17	0	0	0	0	0	0
February	Bihor	CGS43	Arges	24.6719	45.0706	3	29.0833	349	F	Bay	1	190	1	174	1	16	1	190	1	174	1	16	0	0	0	0	0	0
February	Bihor	CGS44	Calarasi	27.3359	44.2029	3	27	324	M	Black	1	80	1	80	0	0	1	80	1	80	0	0	0	0	0	0	0	0
February	Bihor	CGS45	Calarasi	27.3359	44.2029	3	16	192	M	Bay	1	94	1	78	1	16	1	94	1	78	1	16	0	0	0	0	0	0
February	Bihor	CGS46	Calarasi	27.3359	44.2029	3	15	180	F	Grey	1	139	1	139	0	0	0	0	0	0	0	0	1	139	1	139	0	0
February	Bihor	CGS47	Calarasi	27.3359	44.2029	3	22.8333	274	F	Black	0	0	0	0	0	0	0	0	0	0	0	0	0	0	0	0	0	0
February	Bihor	CGS48	Teleorman	25.237	43.8017	3	11.0833	133	M	Brown	0	0	0	0	0	0	0	0	0	0	0	0	0	0	0	0	0	0
February	Bihor	CGS49	Teleorman	25.237	43.8017	3	12.0833	145	M	Unknown	1	35	1	25	1	10	1	35	1	25	1	10	0	0	0	0	0	0
February	Bihor	CGS50	Teleorman	25.237	43.8017	3	19.0833	229	F	Bay	1	10	1	10	0	0	1	10	1	10	0	0	0	0	0	0	0	0
February	Bihor	CGS51	Teleorman	25.237	43.8017	3	30.0833	361	F	Chestnut	0	0	0	0	0	0	0	0	0	0	0	0	0	0	0	0	0	0
February	Bihor	CGS52	Teleorman	25.237	43.8017	3	17.0833	205	F	Bay	0	0	0	0	0	0	0	0	0	0	0	0	0	0	0	0	0	0
February	Bihor	CGS53	Galati	28.047	45.4361	3	18.0833	217	F	Bay	0	0	0	0	0	0	0	0	0	0	0	0	0	0	0	0	0	0
February	Bihor	CGS54	Galati	28.047	45.4361	3	24.0833	289	F	Chestnut	1	11	1	11	0	0	1	11	1	11	0	0	0	0	0	0	0	0
February	Bihor	CGS55	Galati	28.047	45.4361	3	27.0833	325	F	Chestnut	0	0	0	0	0	0	0	0	0	0	0	0	0	0	0	0	0	0
February	Bihor	CGS56	Galati	28.047	45.4361	3	28.3333	340	M	Chestnut	0	0	0	0	0	0	0	0	0	0	0	0	0	0	0	0	0	0
February	Bihor	CGS57	Dolj	23.799	44.3186	3	26.1667	314	F	Black	0	0	0	0	0	0	0	0	0	0	0	0	0	0	0	0	0	0
February	Bihor	CGS58	Dolj	23.799	44.3186	3	26.5833	319	M	White	0	0	0	0	0	0	0	0	0	0	0	0	0	0	0	0	0	0
February	Bihor	CGS59	Dolj	23.799	44.3186	3	22.8333	274	F	Bay	0	0	0	0	0	0	0	0	0	0	0	0	0	0	0	0	0	0
February	Bihor	CGS60	Dolj	23.799	44.3186	3	27.8333	334	M	Bay	0	0	0	0	0	0	0	0	0	0	0	0	0	0	0	0	0	0
February	Bihor	CGS61	Arges	24.6719	45.0706	3	28.0833	337	F	Bay	0	0	0	0	0	0	0	0	0	0	0	0	0	0	0	0	0	0
February	Bihor	CGS62	Salaj	23.0508	47.2339	3	19.8333	238	F	Bay	0	0	0	0	0	0	0	0	0	0	0	0	0	0	0	0	0	0
February	Bihor	CGS63	Valcea	24.3693	45.0997	3	17	204	F	Roan	1	50	1	48	1	2	1	50	1	48	1	2	0	0	0	0	0	0
February	Bihor	CGS64	Valcea	24.3693	45.0997	3	18	216	M	Chestnut	0	0	0	0	0	0	0	0	0	0	0	0	0	0	0	0	0	0
February	Bihor	CGS65	Valcea	24.3693	45.0997	3	10	120	F	Bay	0	0	0	0	0	0	0	0	0	0	0	0	0	0	0	0	0	0
February	Bihor	CGS66	Bistrita-Nasaud	24.5764	47.1831	2	9.75	117	F	Palomino	1	1	1	1	0	0	1	1	1	1	0	0	0	0	0	0	0	0
February	Bihor	CGS67	Bistrita-Nasaud	24.5764	47.1831	2	8.83333	106	M	Bay	0	0	0	0	0	0	0	0	0	0	0	0	0	0	0	0	0	0
February	Bihor	CGS68	Arges	24.6719	45.0706	3	15	180	F	Palomino	1	185	1	185	0	0	1	151	1	151	0	0	1	34	1	34	0	0
February	Bihor	CGS69	Sibiu	24.1256	45.7983	2	9.75	117	M	Roan	0	0	0	0	0	0	0	0	0	0	0	0	0	0	0	0	0	0
February	Bihor	CGS70	Arges	24.6719	45.0706	3	23.8333	286	M	Bay	1	25	1	25	0	0	1	25	1	25	0	0	0	0	0	0	0	0
February	Bihor	CGS71	Calarasi	27.3359	44.2029	3	19.8333	238	F	Bay	1	6	1	6	0	0	1	6	1	6	0	0	0	0	0	0	0	0
February	Bihor	CGS72	Calarasi	27.3359	44.2029	3	26.75	321	M	Chestnut	1	80	1	76	1	4	1	80	1	76	1	4	0	0	0	0	0	0
February	Bihor	CGS73	Calarasi	27.3359	44.2029	3	23.5833	283	F	Bay	1	1	1	1	0	0	1	1	1	1	0	0	0	0	0	0	0	0
February	Bihor	CGS74	Bihor	22.1266	47.0514	1	2.5	30	F	Bay	1	187	1	187	0	0	1	115	1	115	0	0	1	72	1	72	0	0
February	Bihor	CGS75	Cluj	23.6236	46.7712	2	9.91667	119	F	Bay	1	1	1	1	0	0	1	1	1	1	0	0	0	0	0	0	0	0
February	Bihor	CGS76	Valcea	24.3693	45.0997	3	17	204	M	Bay	1	19	1	19	0	0	1	19	1	19	0	0	0	0	0	0	0	0
February	Bihor	CGS77	Galati	28.047	45.4361	3	17.0833	205	F	Bay	0	0	0	0	0	0	0	0	0	0	0	0	0	0	0	0	0	0
February	Bihor	CGS78	Cluj	23.6236	46.7712	3	20.8333	250	M	Grey	1	17	1	17	0	0	1	17	1	17	0	0	0	0	0	0	0	0
February	Bihor	CGS79	Galati	28.047	45.4361	3	17	204	M	Bay	1	82	1	79	1	3	1	82	1	79	1	3	0	0	0	0	0	0
February	Bihor	CGS80	Galati	28.047	45.4361	3	25.0833	301	F	Black	1	10	1	10	0	0	1	10	1	10	0	0	0	0	0	0	0	0
February	Suceava	CGS81	Bistrita-Nasaud	24.5764	47.1831	2	9.75	117	F	Bay	1	34	1	34	0	0	1	34	1	34	0	0	0	0	0	0	0	0
February	Suceava	CGS82	Maramures	23.5816	47.6588	3	17.8333	214	F	Bay	1	71	1	71	0	0	1	71	1	71	0	0	0	0	0	0	0	0
February	Suceava	CGS83	Brasov	25.6012	45.6579	3	23.8333	286	M	Bay	1	28	1	28	0	0	1	28	1	28	0	0	0	0	0	0	0	0
February	Suceava	CGS84	Bistrita-Nasaud	24.5764	47.1831	3	16.3333	196	M	Bay	1	23	1	23	0	0	1	23	1	23	0	0	0	0	0	0	0	0
February	Suceava	CGS85	Botosani	26.6696	47.7441	3	22.1667	266	M	Grey	0	0	0	0	0	0	0	0	0	0	0	0	0	0	0	0	0	0
February	Suceava	CGS86	Botosani	26.6696	47.7441	3	17.1667	206	M	Chestnut	1	35	1	34	1	1	1	35	1	34	1	1	0	0	0	0	0	0
February	Suceava	CGS87	Botosani	26.6696	47.7441	3	14.1667	170	F	Bay	1	62	1	62	0	0	1	62	1	62	0	0	0	0	0	0	0	0
February	Suceava	CGS88	Botosani	26.6696	47.7441	3	14	168	F	Grey	0	0	0	0	0	0	0	0	0	0	0	0	0	0	0	0	0	0
February	Suceava	CGS89	Botosani	26.6696	47.7441	3	10.1667	122	F	Chestnut	0	0	0	0	0	0	0	0	0	0	0	0	0	0	0	0	0	0
February	Suceava	CGS90	Botosani	26.6696	47.7441	3	15.1667	182	F	Bay	0	0	0	0	0	0	0	0	0	0	0	0	0	0	0	0	0	0
February	Suceava	CGS91	Botosani	26.6696	47.7441	3	16.1667	194	F	Grey	1	6	1	6	0	0	1	6	1	6	0	0	0	0	0	0	0	0
March	Bihor	CGS92	Harghita	25.4356	46.3615	3	13.25	159	M	Unknown	1	131	1	130	1	1	1	131	1	130	1	1	0	0	0	0	0	0
March	Bihor	CGS93	Suceava	26.2594	47.6333	2	6.33333	76	M	Bay	0	0	0	0	0	0	0	0	0	0	0	0	0	0	0	0	0	0
March	Bihor	CGS94	Covasna	26.2594	47.6333	2	4.58333	55	F	Chestnut	1	54	1	54	0	0	1	54	1	54	0	0	0	0	0	0	0	0
March	Bihor	CGS95	Covasna	26.0573	45.8506	2	3.58333	43	F	Bay	1	21	1	21	0	0	1	21	1	21	0	0	0	0	0	0	0	0
March	Bihor	CGS96	Bacau	26.9113	46.5679	1	2.08333	25	M	Black	1	219	1	219	0	0	1	219	1	219	0	0	0	0	0	0	0	0
March	Bihor	CGS97	Bacau	26.9113	46.5679	1	1.75	21	M	Chestnut	0	0	0	0	0	0	0	0	0	0	0	0	0	0	0	0	0	0
March	Bihor	CGS98	Bacau	26.9113	46.5679	1	2.16667	26	M	Black	0	0	0	0	0	0	0	0	0	0	0	0	0	0	0	0	0	0
March	Bihor	CGS99	Bacau	26.9113	46.5679	3	18.75	225	M	Grey	0	0	0	0	0	0	0	0	0	0	0	0	0	0	0	0	0	0
March	Bihor	CGS100	Bacau	26.9113	46.5679	3	18.75	225	M	Grey	0	0	0	0	0	0	0	0	0	0	0	0	0	0	0	0	0	0
March	Bihor	CGS101	Galati	28.047	45.4361	3	21.5833	259	F	Bay	1	9	1	9	0	0	1	9	1	9	0	0	0	0	0	0	0	0
March	Bihor	CGS102	Galati	28.047	45.4361	3	22.1667	266	M	Chestnut	0	0	0	0	0	0	0	0	0	0	0	0	0	0	0	0	0	0
March	Bihor	CGS103	Galati	28.047	45.4361	3	22.1667	266	M	Black	0	0	0	0	0	0	0	0	0	0	0	0	0	0	0	0	0	0
March	Bihor	CGS104	Galati	28.047	45.4361	3	23.25	279	M	Chestnut	1	44	1	44	0	0	1	44	1	44	0	0	0	0	0	0	0	0
March	Bihor	CGS105	Galati	28.047	45.4361	3	12.25	147	M	Bay	1	14	1	14	0	0	1	14	1	14	0	0	0	0	0	0	0	0
March	Bihor	CGS106	Galati	28.047	45.4361	3	21.25	255	M	Chestnut	1	111	1	111	0	0	1	111	1	111	0	0	0	0	0	0	0	0
March	Bihor	CGS107	Galati	28.047	45.4361	3	24.25	291	M	Chestnut	1	23	1	23	0	0	1	23	1	23	0	0	0	0	0	0	0	0
March	Bihor	CGS108	Bistrita-Nasaud	24.5764	47.1831	3	10.5833	127	M	Chestnut	0	0	0	0	0	0	0	0	0	0	0	0	0	0	0	0	0	0
March	Bihor	CGS109	Sibiu	24.1256	45.7983	3	20.5833	247	F	Bay	0	0	0	0	0	0	0	0	0	0	0	0	0	0	0	0	0	0
March	Bihor	CGS110	Sibiu	24.1256	45.7983	3	18.25	219	M	Chestnut	0	0	0	0	0	0	0	0	0	0	0	0	0	0	0	0	0	0
March	Bihor	CGS111	Sibiu	24.1256	45.7983	3	16.9167	203	M	Bay	1	1	1	1	0	0	1	1	1	1	0	0	0	0	0	0	0	0
March	Bihor	CGS112	Satu Mare	22.8855	47.7689	3	19.25	231	F	Bay	1	27	1	27	0	0	1	27	1	27	0	0	0	0	0	0	0	0
March	Bihor	CGS113	Satu Mare	22.8855	47.7689	2	9.83333	118	F	Bay	0	0	0	0	0	0	0	0	0	0	0	0	0	0	0	0	0	0
March	Bihor	CGS114	Covasna	26.0573	45.8506	3	23.1667	278	F	Grey	0	0	0	0	0	0	0	0	0	0	0	0	0	0	0	0	0	0
March	Bihor	CGS115	Calarasi	27.3359	44.2029	3	33.0833	397	M	Bay	1	50	1	50	0	0	1	28	1	28	0	0	1	22	1	22	0	0
March	Bihor	CGS116	Calarasi	27.3359	44.2029	3	23	276	F	Bay	0	0	0	0	0	0	0	0	0	0	0	0	0	0	0	0	0	0
March	Bihor	CGS117	Calarasi	27.3359	44.2029	2	9.83333	118	M	Bay	0	0	0	0	0	0	0	0	0	0	0	0	0	0	0	0	0	0
March	Bihor	CGS118	Calarasi	27.3359	44.2029	3	27.6667	332	M	Black	1	45	1	45	0	0	1	45	1	45	0	0	0	0	0	0	0	0
March	Bihor	CGS119	Salaj	23.0508	47.2339	1	2.66667	32	M	Bay	1	24	1	24	0	0	1	24	1	24	0	0	0	0	0	0	0	0
March	Bihor	CGS120	Salaj	23.0508	47.2339	1	1.41667	17	F	Buckskin	0	0	0	0	0	0	0	0	0	0	0	0	0	0	0	0	0	0
March	Bihor	CGS121	Salaj	23.0508	47.2339	1	2.91667	35	F	Strawberry roan	0	0	0	0	0	0	0	0	0	0	0	0	0	0	0	0	0	0
March	Bihor	CGS122	Harghita	25.4356	46.3615	1	2.58333	31	M	Bay	0	0	0	0	0	0	0	0	0	0	0	0	0	0	0	0	0	0
March	Bihor	CGS123	Harghita	25.4356	46.3615	1	1.08333	13	M	Bay	1	111	1	111	0	0	1	74	1	74	0	0	1	37	1	37	0	0
March	Bihor	CGS124	Bihor	22.1266	47.0514	1	1.66667	20	M	Chestnut	0	0	0	0	0	0	0	0	0	0	0	0	0	0	0	0	0	0
March	Bihor	CGS125	Vrancea	27.1784	45.6952	3	21	252	M	Bay	1	80	1	78	1	2	1	80	1	78	1	2	0	0	0	0	0	0
March	Bihor	CGS126	Bistrita-Nasaud	24.5764	47.1831	3	14.1667	170	M	Bay	0	0	0	0	0	0	0	0	0	0	0	0	0	0	0	0	0	0
March	Bihor	CGS127	Harghita	25.4356	46.3615	2	9.41667	113	M	Chestnut	0	0	0	0	0	0	0	0	0	0	0	0	0	0	0	0	0	0
March	Bihor	CGS128	Suceava	26.2594	47.6333	3	17.8333	214	M	Black	1	58	1	56	1	2	1	58	1	56	1	2	0	0	0	0	0	0
March	Bihor	CGS129	Botosani	26.6696	47.7441	2	9.58333	115	F	Chestnut	0	0	0	0	0	0	0	0	0	0	0	0	0	0	0	0	0	0
March	Bihor	CGS130	Maramures	23.5816	47.6588	3	17.8333	214	M	Bay	1	14	1	14	0	0	1	14	1	14	0	0	0	0	0	0	0	0
March	Bihor	CGS131	Salaj	23.0508	47.2339	3	12	144	F	Chestnut	1	70	1	70	0	0	1	70	1	70	0	0	0	0	0	0	0	0
April	Suceava	CGS132	Suceava	26.2594	47.6333	3	16.4167	197	M	Black	1	117	1	117	0	0	1	60	1	60	0	0	1	57	1	57	0	0
April	Suceava	CGS133	Suceava	26.2594	47.6333	3	11.8333	142	M	Bay	1	42	1	42	0	0	1	42	1	42	0	0	0	0	0	0	0	0
April	Suceava	CGS134	Suceava	26.2594	47.6333	3	25.5	306	F	Bay	1	12	1	12	0	0	1	12	1	12	0	0	0	0	0	0	0	0
April	Suceava	CGS135	Suceava	26.2594	47.6333	3	26.5	318	M	Grey	1	66	1	66	0	0	1	36	1	36	0	0	1	30	1	30	0	0
April	Suceava	CGS136	Suceava	26.2594	47.6333	3	26.5	318	M	Bay	1	42	1	42	0	0	1	42	1	42	0	0	0	0	0	0	0	0
April	Suceava	CGS137	Suceava	26.2594	47.6333	3	25.5	306	M	Bay	0	0	0	0	0	0	0	0	0	0	0	0	0	0	0	0	0	0
April	Suceava	CGS138	Braila	27.9373	45.2715	3	19.5833	235	M	Grey	0	0	0	0	0	0	0	0	0	0	0	0	0	0	0	0	0	0
April	Suceava	CGS139	Braila	27.9373	45.2715	3	12.0833	145	F	Bay	1	35	1	35	0	0	1	35	1	35	0	0	0	0	0	0	0	0
April	Suceava	CGS140	Braila	27.9373	45.2715	2	9.08333	109	F	Chestnut	1	27	1	27	0	0	1	27	1	27	0	0	0	0	0	0	0	0
April	Suceava	CGS141	Braila	27.9373	45.2715	3	17.8333	214	M	Bay	0	0	0	0	0	0	0	0	0	0	0	0	0	0	0	0	0	0
April	Suceava	CGS142	Suceava	26.2594	47.6333	3	25.75	309	F	Chestnut	0	0	0	0	0	0	0	0	0	0	0	0	0	0	0	0	0	0
April	Suceava	CGS143	Suceava	26.2594	47.6333	3	13.5833	163	M	Bay	0	0	0	0	0	0	0	0	0	0	0	0	0	0	0	0	0	0
April	Suceava	CGS144	Suceava	26.2594	47.6333	3	19.9167	239	M	Bay	1	1	1	1	0	0	1	1	1	1	0	0	0	0	0	0	0	0
April	Suceava	CGS145	Suceava	26.2594	47.6333	3	26.0833	313	F	Chestnut	0	0	0	0	0	0	0	0	0	0	0	0	0	0	0	0	0	0
April	Suceava	CGS146	Suceava	26.2594	47.6333	3	19.8333	238	M	Black	1	3	1	3	0	0	1	3	1	3	0	0	0	0	0	0	0	0
May	Bihor	CGS147	Bihor	22.1266	47.0514	3	17	204	F	Palomino	0	0	0	0	0	0	0	0	0	0	0	0	0	0	0	0	0	0
May	Bihor	CGS148	Satu Mare	22.8855	47.7689	3	21.4167	257	F	Roan	0	0	0	0	0	0	0	0	0	0	0	0	0	0	0	0	0	0
May	Bihor	CGS149	Satu Mare	22.8855	47.7689	2	4.41667	53	F	Black	0	0	0	0	0	0	0	0	0	0	0	0	0	0	0	0	0	0
May	Bihor	CGS150	Bihor	22.1266	47.0514	1	2	24	M	Bay	1	14	1	14	0	0	1	14	1	14	0	0	0	0	0	0	0	0
May	Bihor	CGS151	Bihor	22.1266	47.0514	1	2	24	F	Black	1	36	1	36	0	0	1	36	1	36	0	0	0	0	0	0	0	0
May	Bihor	CGS152	Bihor	22.1266	47.0514	1	1	12	F	Bay	1	60	1	60	0	0	1	60	1	60	0	0	0	0	0	0	0	0
May	Bihor	CGS153	Bihor	22.1266	47.0514	1	2.83333	34	M	Unknown	0	0	0	0	0	0	0	0	0	0	0	0	0	0	0	0	0	0
May	Bihor	CGS154	Bihor	22.1266	47.0514	2	4.5	54	F	White	1	44	1	44	0	0	1	44	1	44	0	0	0	0	0	0	0	0
May	Bihor	CGS155	Cluj	23.6236	46.7712	1	2	24	F	Chestnut	1	21	1	21	0	0	1	21	1	21	0	0	0	0	0	0	0	0
May	Bihor	CGS156	Arges	24.6719	45.0706	2	5	60	F	Smoky black	1	7	1	7	0	0	1	7	1	7	0	0	0	0	0	0	0	0
May	Bihor	CGS157	Alba	23.5802	46.0727	1	1	12	M	Grey	1	38	1	38	0	0	1	38	1	38	0	0	0	0	0	0	0	0
May	Bihor	CGS158	Alba	23.5802	46.0727	1	0.666667	8	M	Bay	1	2	1	2	0	0	1	2	1	2	0	0	0	0	0	0	0	0
May	Bihor	CGS159	Cluj	23.6236	46.7712	3	10.9167	131	F	Bay	1	32	1	32	0	0	1	32	1	32	0	0	0	0	0	0	0	0
May	Bihor	CGS160	Maramures	23.5816	47.6588	3	16.4167	197	F	Chestnut	0	0	0	0	0	0	0	0	0	0	0	0	0	0	0	0	0	0
May	Bihor	CGS161	Maramures	23.5816	47.6588	3	27.4167	329	M	Chestnut	0	0	0	0	0	0	0	0	0	0	0	0	0	0	0	0	0	0
May	Bihor	CGS162	Galati	28.047	45.4361	3	24.4167	293	F	Chestnut	1	41	1	41	0	0	1	41	1	41	0	0	0	0	0	0	0	0
May	Bihor	CGS163	Galati	28.047	45.4361	3	25.4167	305	F	Black	0	0	0	0	0	0	0	0	0	0	0	0	0	0	0	0	0	0
May	Bihor	CGS164	Galati	28.047	45.4361	3	30.4167	365	M	Black	0	0	0	0	0	0	0	0	0	0	0	0	0	0	0	0	0	0
May	Bihor	CGS165	Galati	28.047	45.4361	3	17.4167	209	F	Bay	1	142	1	142	0	0	1	111	1	111	0	0	1	31	1	31	0	0
May	Bihor	CGS166	Galati	28.047	45.4361	3	12.1667	146	F	Chestnut	1	167	1	167	0	0	1	166	1	166	0	0	1	1	1	1	0	0
May	Bihor	CGS167	Dolj	23.799	44.3186	3	26.8333	322	F	Bay	0	0	0	0	0	0	0	0	0	0	0	0	0	0	0	0	0	0
May	Bihor	CGS168	Dolj	23.799	44.3186	3	20	240	F	Black	0	0	0	0	0	0	0	0	0	0	0	0	0	0	0	0	0	0
May	Bihor	CGS169	Dolj	23.799	44.3186	3	22.8333	274	F	Chestnut	1	25	1	25	0	0	1	25	1	25	0	0	0	0	0	0	0	0
May	Bihor	CGS170	Arges	24.6719	45.0706	3	28.4167	341	F	Bay	1	45	1	45	0	0	1	45	1	45	0	0	0	0	0	0	0	0
May	Bihor	CGS171	Salaj	23.0508	47.2339	1	1.16667	14	M	Bay	1	39	1	39	0	0	1	19	1	19	0	0	1	20	1	20	0	0
May	Bihor	CGS172	Salaj	23.0508	47.2339	2	6	72	F	Grey	0	0	0	0	0	0	0	0	0	0	0	0	0	0	0	0	0	0
May	Bihor	CGS173	Mures	24.5597	46.5453	1	2.16667	26	F	Unknown	0	0	0	0	0	0	0	0	0	0	0	0	0	0	0	0	0	0
May	Bihor	CGS174	Sibiu	24.1256	45.7983	2	5	60	M	Unknown	0	0	0	0	0	0	0	0	0	0	0	0	0	0	0	0	0	0
May	Bihor	CGS175	Maramures	23.5816	47.6588	1	1.08333	13	M	Bay	0	0	0	0	0	0	0	0	0	0	0	0	0	0	0	0	0	0
May	Bihor	CGS176	Bistrita-Nasaud	24.5764	47.1831	2	3.16667	38	M	Chestnut	0	0	0	0	0	0	0	0	0	0	0	0	0	0	0	0	0	0
May	Bihor	CGS177	Valcea	24.3693	45.0997	3	14	168	M	Chestnut	1	81	1	81	0	0	1	81	1	81	0	0	0	0	0	0	0	0
May	Bihor	CGS178	Harghita	25.4356	46.3615	3	17	204	M	Bay	0	0	0	0	0	0	0	0	0	0	0	0	0	0	0	0	0	0
May	Bihor	CGS179	Harghita	25.4356	46.3615	3	21	252	F	Roan	0	0	0	0	0	0	0	0	0	0	0	0	0	0	0	0	0	0
May	Bihor	CGS180	Brasov	25.6012	45.6579	3	19.4167	233	M	Roan	1	16	1	16	0	0	1	16	1	16	0	0	0	0	0	0	0	0
May	Bihor	CGS181	Brasov	25.6012	45.6579	3	14.9167	179	M	Bay	1	35	1	35	0	0	1	35	1	35	0	0	0	0	0	0	0	0
May	Bihor	CGS182	Brasov	25.6012	45.6579	3	11.9167	143	M	Chestnut	1	4	1	4	0	0	1	4	1	4	0	0	0	0	0	0	0	0
May	Bihor	CGS183	Brasov	25.6012	45.6579	3	18	216	F	Black	0	0	0	0	0	0	0	0	0	0	0	0	0	0	0	0	0	0
May	Bihor	CGS184	Arges	24.6719	45.0706	3	32.9167	395	F	Grey	0	0	0	0	0	0	0	0	0	0	0	0	0	0	0	0	0	0
May	Bihor	CGS185	Arges	24.6719	45.0706	3	20.4167	245	F	Grey	0	0	0	0	0	0	0	0	0	0	0	0	0	0	0	0	0	0
May	Bihor	CGS186	Arges	24.6719	45.0706	3	22.4167	269	F	Black	1	22	1	22	0	0	1	22	1	22	0	0	0	0	0	0	0	0
June	Hunedoara	CGS187	Vrancea	27.1784	45.6952	3	28.4167	341	F	Black	1	1	1	1	0	0	1	1	1	1	0	0	0	0	0	0	0	0
June	Hunedoara	CGS188	Vrancea	27.1784	45.6952	3	25.25	303	M	Grey	0	0	0	0	0	0	0	0	0	0	0	0	0	0	0	0	0	0
June	Hunedoara	CGS189	Calarasi	27.3359	44.2029	3	30.4167	365	F	Chestnut	0	0	0	0	0	0	0	0	0	0	0	0	0	0	0	0	0	0
June	Hunedoara	CGS190	Hunedoara	22.9144	45.8459	3	23.4167	281	F	White	1	88	1	88	0	0	1	87	1	87	0	0	1	1	1	1	0	0
June	Hunedoara	CGS191	Calarasi	27.3359	44.2029	3	25.0833	301	F	Chestnut	1	6	1	6	0	0	1	6	1	6	0	0	0	0	0	0	0	0
June	Hunedoara	CGS192	Calarasi	27.3359	44.2029	3	22.5833	271	F	Bay	0	0	0	0	0	0	0	0	0	0	0	0	0	0	0	0	0	0
June	Hunedoara	CGS193	Arad	21.3123	46.1866	3	17.4167	209	M	Bay	0	0	0	0	0	0	0	0	0	0	0	0	0	0	0	0	0	0
June	Hunedoara	CGS194	Vrancea	27.1784	45.6952	3	25.4167	305	M	Black	1	27	1	27	0	0	1	27	1	27	0	0	0	0	0	0	0	0
June	Hunedoara	CGS195	Arad	21.3123	46.1866	3	14.5	174	M	Chestnut	0	0	0	0	0	0	0	0	0	0	0	0	0	0	0	0	0	0
June	Hunedoara	CGS196	Timis	21.2087	45.7489	3	22.4167	269	F	Bay	1	26	1	26	0	0	1	13	1	13	0	0	1	13	1	13	0	0
June	Hunedoara	CGS197	Dolj	23.799	44.3186	3	25.1667	302	F	Bay	0	0	0	0	0	0	0	0	0	0	0	0	0	0	0	0	0	0
June	Hunedoara	CGS198	Dolj	23.799	44.3186	3	17.1667	206	F	Grey	0	0	0	0	0	0	0	0	0	0	0	0	0	0	0	0	0	0
June	Hunedoara	CGS199	Arad	21.3123	46.1866	3	18.4167	221	M	Chestnut	0	0	0	0	0	0	0	0	0	0	0	0	0	0	0	0	0	0
June	Hunedoara	CGS200	Dolj	23.799	44.3186	3	18	216	F	Chestnut	0	0	0	0	0	0	0	0	0	0	0	0	0	0	0	0	0	0
June	Hunedoara	CGS201	Calarasi	27.3359	44.2029	3	38	456	F	Grey	1	6	1	6	0	0	1	6	1	6	0	0	0	0	0	0	0	0
June	Hunedoara	CGS202	Alba	23.5802	46.0727	3	12.8333	154	F	Bay	0	0	0	0	0	0	0	0	0	0	0	0	0	0	0	0	0	0
June	Hunedoara	CGS203	Ilfov	26.0952	44.5706	3	23.4167	281	F	Bay	0	0	0	0	0	0	0	0	0	0	0	0	0	0	0	0	0	0
June	Hunedoara	CGS204	Bihor	22.1266	47.0514	1	2.16667	26	F	Buckskin	0	0	0	0	0	0	0	0	0	0	0	0	0	0	0	0	0	0
June	Hunedoara	CGS205	Bihor	22.1266	47.0514	1	2.08333	25	M	Black	1	3	1	3	0	0	1	3	1	3	0	0	0	0	0	0	0	0
June	Hunedoara	CGS206	Hunedoara	22.9144	45.8459	3	15.0833	181	M	Bay	0	0	0	0	0	0	0	0	0	0	0	0	0	0	0	0	0	0
June	Hunedoara	CGS207	Arad	21.3123	46.1866	1	2.16667	26	M	Buckskin	1	13	1	13	0	0	1	13	1	13	0	0	0	0	0	0	0	0
June	Hunedoara	CGS208	Alba	23.5802	46.0727	3	16	192	F	Chestnut	0	0	0	0	0	0	0	0	0	0	0	0	0	0	0	0	0	0
June	Hunedoara	CGS209	Bihor	22.1266	47.0514	1	1.08333	13	M	Chestnut	0	0	0	0	0	0	0	0	0	0	0	0	0	0	0	0	0	0
June	Hunedoara	CGS210	Ilfov	26.0952	44.5706	3	25.4167	305	F	Bay	0	0	0	0	0	0	0	0	0	0	0	0	0	0	0	0	0	0
June	Hunedoara	CGS211	Bihor	22.1266	47.0514	1	2.08333	25	M	Buckskin	0	0	0	0	0	0	0	0	0	0	0	0	0	0	0	0	0	0
June	Hunedoara	CGS212	Cluj	23.6236	46.7712	2	7.16667	86	F	Roan	0	0	0	0	0	0	0	0	0	0	0	0	0	0	0	0	0	0
June	Hunedoara	CGS213	Mures	24.5597	46.5453	1	0.666667	8	F	Bay	1	1	1	1	0	0	1	1	1	1	0	0	0	0	0	0	0	0
June	Hunedoara	CGS214	Buzau	26.8309	45.1503	3	17.4167	209	F	Bay	1	48	1	48	0	0	1	30	1	30	0	0	1	18	1	18	0	0
June	Hunedoara	CGS215	Vrancea	27.1784	45.6952	3	18.4167	221	F	Black	1	81	1	81	0	0	1	81	1	81	0	0	0	0	0	0	0	0
June	Hunedoara	CGS216	Mures	24.5597	46.5453	1	0.833333	10	F	Bay	0	0	0	0	0	0	0	0	0	0	0	0	0	0	0	0	0	0
June	Hunedoara	CGS217	Vrancea	27.1784	45.6952	3	11.4167	137	F	Black	1	48	1	48	0	0	1	43	1	43	0	0	1	5	1	5	0	0
June	Hunedoara	CGS218	Vrancea	27.1784	45.6952	3	25.4167	305	M	Grey	1	26	1	26	0	0	1	24	1	24	0	0	1	2	1	2	0	0
June	Hunedoara	CGS219	Vrancea	27.1784	45.6952	3	19.4167	233	M	Bay	1	49	1	49	0	0	1	36	1	36	0	0	1	13	1	13	0	0
June	Hunedoara	CGS220	Vrancea	27.1784	45.6952	3	11.4167	137	M	Chestnut	0	0	0	0	0	0	0	0	0	0	0	0	0	0	0	0	0	0
June	Hunedoara	CGS221	Buzau	26.8309	45.1503	3	23.4167	281	F	Black	1	80	1	80	0	0	1	69	1	69	0	0	1	11	1	11	0	0
June	Hunedoara	CGS222	Mures	24.5597	46.5453	1	0.666667	8	M	Bay	1	35	1	35	0	0	1	35	1	35	0	0	0	0	0	0	0	0
June	Hunedoara	CGS223	Mures	24.5597	46.5453	1	0.666667	8	F	Bay	1	69	1	69	0	0	1	30	1	30	0	0	1	39	1	39	0	0
June	Hunedoara	CGS224	Mures	24.5597	46.5453	1	0.666667	8	F	Bay	1	175	1	175	0	0	1	139	1	139	0	0	1	36	1	36	0	0
June	Hunedoara	CGS225	Mures	24.5597	46.5453	1	0.666667	8	M	Bay	0	0	0	0	0	0	0	0	0	0	0	0	0	0	0	0	0	0
June	Hunedoara	CGS226	Buzau	26.8309	45.1503	3	32.4167	389	F	Grey	0	0	0	0	0	0	0	0	0	0	0	0	0	0	0	0	0	0
July	Suceava	CGS227	Suceava	26.2594	47.6333	3	18.5	222	F	Chestnut	1	20	1	20	0	0	1	17	1	17	0	0	1	3	1	3	0	0
July	Suceava	CGS228	Suceava	26.2594	47.6333	3	14.3333	172	F	Chestnut	1	85	1	85	0	0	1	76	1	76	0	0	1	9	1	9	0	0
July	Suceava	CGS229	Suceava	26.2594	47.6333	3	14.5833	175	F	Grey	0	0	0	0	0	0	0	0	0	0	0	0	0	0	0	0	0	0
July	Suceava	CGS230	Suceava	26.2594	47.6333	3	24	288	F	Chestnut	1	1	1	1	0	0	1	1	1	1	0	0	0	0	0	0	0	0
July	Suceava	CGS231	Bistrita-Nasaud	24.5764	47.1831	3	12	144	M	Chestnut	1	7	1	7	0	0	1	7	1	7	0	0	0	0	0	0	0	0
July	Suceava	CGS232	Bistrita-Nasaud	24.5764	47.1831	3	14.1667	170	M	Black	0	0	0	0	0	0	0	0	0	0	0	0	0	0	0	0	0	0
July	Suceava	CGS233	Bistrita-Nasaud	24.5764	47.1831	2	4.25	51	F	Chestnut	1	1	1	1	0	0	1	1	1	1	0	0	0	0	0	0	0	0
July	Suceava	CGS234	Mures	24.5597	46.5453	3	13.6667	164	F	Chestnut	0	0	0	0	0	0	0	0	0	0	0	0	0	0	0	0	0	0
July	Suceava	CGS235	Iasi	27.6014	47.1585	3	20.6667	248	M	Bay	1	61	1	61	0	0	1	59	1	59	0	0	1	2	1	2	0	0
July	Suceava	CGS236	Suceava	26.2594	47.6333	3	16.25	195	M	Chestnut	1	66	1	66	0	0	1	2	1	2	0	0	1	64	1	64	0	0
July	Suceava	CGS237	Suceava	26.2594	47.6333	3	18.25	219	F	Grey	1	57	1	57	0	0	1	57	1	57	0	0	0	0	0	0	0	0
July	Suceava	CGS238	Suceava	26.2594	47.6333	3	14.25	171	F	Chestnut	0	0	0	0	0	0	0	0	0	0	0	0	0	0	0	0	0	0
July	Suceava	CGS239	Suceava	26.2594	47.6333	3	11.25	135	F	Grey	0	0	0	0	0	0	0	0	0	0	0	0	0	0	0	0	0	0
July	Suceava	CGS240	Botosani	26.6696	47.7441	2	8.58333	103	F	Grey	1	26	1	26	0	0	1	26	1	26	0	0	0	0	0	0	0	0
July	Suceava	CGS241	Cluj	23.6236	46.7712	2	7.41667	89	F	Grey	0	0	0	0	0	0	0	0	0	0	0	0	0	0	0	0	0	0
August	Hunedoara	CGS242	Teleorman	25.237	43.8017	3	11.8333	142	M	Bay	0	0	0	0	0	0	0	0	0	0	0	0	0	0	0	0	0	0
August	Hunedoara	CGS243	Bacau	26.9113	46.5679	3	23.3333	280	M	Black	0	0	0	0	0	0	0	0	0	0	0	0	0	0	0	0	0	0
August	Hunedoara	CGS244	Bacau	26.9113	46.5679	3	30.3333	364	M	Grey	1	22	1	7	1	15	1	7	1	7	0	0	1	15	0	0	1	15
August	Hunedoara	CGS245	Bacau	26.9113	46.5679	3	17.3333	208	M	Grey	1	7	1	7	0	0	1	1	1	1	0	0	1	6	1	6	0	0
August	Hunedoara	CGS246	Teleorman	25.237	43.8017	3	19.5833	235	M	Chestnut	0	0	0	0	0	0	0	0	0	0	0	0	0	0	0	0	0	0
August	Hunedoara	CGS247	Bacau	26.9113	46.5679	3	20.25	243	F	Black	0	0	0	0	0	0	0	0	0	0	0	0	0	0	0	0	0	0
August	Hunedoara	CGS248	Ilfov	26.0952	44.5706	3	12.5833	151	M	Bay	0	0	0	0	0	0	0	0	0	0	0	0	0	0	0	0	0	0
August	Hunedoara	CGS249	Alba	23.5802	46.0727	3	12.8333	154	M	Grey	0	0	0	0	0	0	0	0	0	0	0	0	0	0	0	0	0	0
August	Hunedoara	CGS250	Bacau	26.9113	46.5679	3	23.25	279	M	Chestnut	1	25	1	20	1	5	1	9	1	9	0	0	1	16	1	11	1	5
August	Hunedoara	CGS251	Bacau	26.9113	46.5679	3	13.3333	160	F	Buckskin	0	0	0	0	0	0	0	0	0	0	0	0	0	0	0	0	0	0
August	Hunedoara	CGS252	Bacau	26.9113	46.5679	3	22.25	267	M	Grey	1	23	1	23	0	0	1	16	1	16	0	0	1	7	1	7	0	0
August	Hunedoara	CGS253	Calarasi	27.3359	44.2029	3	21.25	255	M	Bay	1	103	0	0	1	103	0	0	0	0	0	0	1	103	0	0	1	103
August	Hunedoara	CGS254	Teleorman	25.237	43.8017	3	30.25	363	M	Bay	1	18	0	0	1	18	0	0	0	0	0	0	1	18	0	0	1	18
August	Hunedoara	CGS255	Bacau	26.9113	46.5679	3	21.3333	256	M	Chestnut	1	3	1	3	0	0	1	3	1	3	0	0	0	0	0	0	0	0
August	Hunedoara	CGS256	Calarasi	27.3359	44.2029	3	21.5	258	M	Bay	0	0	0	0	0	0	0	0	0	0	0	0	0	0	0	0	0	0
August	Hunedoara	CGS257	Teleorman	25.237	43.8017	3	21.5833	259	M	Black	0	0	0	0	0	0	0	0	0	0	0	0	0	0	0	0	0	0
August	Hunedoara	CGS258	Calarasi	27.3359	44.2029	3	14.3333	172	M	Bay	1	1	1	1	0	0	1	1	1	1	0	0	0	0	0	0	0	0
August	Hunedoara	CGS259	Bacau	26.9113	46.5679	3	15.4167	185	M	Chestnut	1	3	0	0	1	3	1	3	0	0	1	3	0	0	0	0	0	0
August	Hunedoara	CGS260	Bacau	26.9113	46.5679	3	23.1667	278	M	Chestnut	1	7	0	0	1	7	1	7	0	0	1	7	0	0	0	0	0	0
August	Hunedoara	CGS261	Bacau	26.9113	46.5679	3	39.3333	472	F	Buckskin	0	0	0	0	0	0	0	0	0	0	0	0	0	0	0	0	0	0
August	Hunedoara	CGS262	Bihor	22.1266	47.0514	1	0.916667	11	M	Bay	0	0	0	0	0	0	0	0	0	0	0	0	0	0	0	0	0	0
August	Hunedoara	CGS263	Bacau	26.9113	46.5679	3	39.3333	472	F	Bay	0	0	0	0	0	0	0	0	0	0	0	0	0	0	0	0	0	0
August	Hunedoara	CGS264	Bacau	26.9113	46.5679	3	35	420	M	Grey	0	0	0	0	0	0	0	0	0	0	0	0	0	0	0	0	0	0
August	Hunedoara	CGS265	Bacau	26.9113	46.5679	3	25.3333	304	M	Grey	1	1	0	0	1	1	1	1	0	0	1	1	0	0	0	0	0	0
August	Hunedoara	CGS266	Bacau	26.9113	46.5679	3	27.3333	328	F	Grey	0	0	0	0	0	0	0	0	0	0	0	0	0	0	0	0	0	0
August	Hunedoara	CGS267	Bihor	22.1266	47.0514	3	27.3333	328	M	Chestnut	1	1	0	0	1	1	1	1	0	0	1	1	0	0	0	0	0	0
August	Hunedoara	CGS268	Hunedoara	22.9144	45.8459	3	28.25	339	M	Grey	1	61	1	61	0	0	1	61	1	61	0	0	0	0	0	0	0	0
August	Hunedoara	CGS269	Calarasi	27.3359	44.2029	3	28.25	339	F	Grey	0	0	0	0	0	0	0	0	0	0	0	0	0	0	0	0	0	0
August	Hunedoara	CGS270	Bacau	26.9113	46.5679	3	28.3333	340	F	Grey	0	0	0	0	0	0	0	0	0	0	0	0	0	0	0	0	0	0
August	Hunedoara	CGS271	Bacau	26.9113	46.5679	3	16.25	195	F	Black	0	0	0	0	0	0	0	0	0	0	0	0	0	0	0	0	0	0
August	Hunedoara	CGS272	Constanta	28.6348	44.1598	3	16.5833	199	F	Bay	0	0	0	0	0	0	0	0	0	0	0	0	0	0	0	0	0	0
August	Hunedoara	CGS273	Neamt	26.3818	46.9759	3	26.9167	323	M	Grey	1	4	1	4	0	0	1	4	1	4	0	0	0	0	0	0	0	0
August	Hunedoara	CGS274	Mures	24.5597	46.5453	1	0.833333	10	F	Buckskin	0	0	0	0	0	0	0	0	0	0	0	0	0	0	0	0	0	0
August	Hunedoara	CGS275	Mures	24.5597	46.5453	1	0.833333	10	M	Grey	1	2	1	2	0	0	1	2	1	2	0	0	0	0	0	0	0	0
August	Hunedoara	CGS276	Vaslui	27.7285	46.6354	3	25.5833	307	M	Grey	1	4	1	4	0	0	1	1	1	1	0	0	1	3	1	3	0	0
August	Hunedoara	CGS277	Teleorman	25.237	43.8017	3	30.25	363	F	Chestnut	1	2	1	2	0	0	1	2	1	2	0	0	0	0	0	0	0	0
August	Hunedoara	CGS278	Bacau	26.9113	46.5679	3	30.25	363	M	Bay	1	105	1	71	1	34	1	24	1	24	0	0	1	81	1	47	1	34
August	Hunedoara	CGS279	Vaslui	27.7285	46.6354	3	20.5833	247	F	Chestnut	0	0	0	0	0	0	0	0	0	0	0	0	0	0	0	0	0	0
August	Hunedoara	CGS280	Vaslui	27.7285	46.6354	3	21.5833	259	F	Chestnut	0	0	0	0	0	0	0	0	0	0	0	0	0	0	0	0	0	0
August	Hunedoara	CGS281	Neamt	26.3818	46.9759	3	22.1667	266	F	Chestnut	0	0	0	0	0	0	0	0	0	0	0	0	0	0	0	0	0	0
September	Oradea	CGS282	Calarasi	27.3359	44.2029	3	14.4167	173	M	Bay	1	1	0	0	1	1	1	1	0	0	1	1	0	0	0	0	0	0
September	Oradea	CGS283	Calarasi	27.3359	44.2029	3	17.5	210	F	Bay	0	0	0	0	0	0	0	0	0	0	0	0	0	0	0	0	0	0
September	Oradea	CGS284	Calarasi	27.3359	44.2029	2	6.25	75	F	Chestnut	0	0	0	0	0	0	0	0	0	0	0	0	0	0	0	0	0	0
September	Oradea	CGS285	Calarasi	27.3359	44.2029	3	24.5833	295	M	Bay	0	0	0	0	0	0	0	0	0	0	0	0	0	0	0	0	0	0
September	Oradea	CGS286	Calarasi	27.3359	44.2029	3	21.3333	256	F	Bay	0	0	0	0	0	0	0	0	0	0	0	0	0	0	0	0	0	0
September	Oradea	CGS287	Calarasi	27.3359	44.2029	3	11.4167	137	M	Bay	0	0	0	0	0	0	0	0	0	0	0	0	0	0	0	0	0	0
September	Oradea	CGS288	Calarasi	27.3359	44.2029	2	5	60	F	Bay	0	0	0	0	0	0	0	0	0	0	0	0	0	0	0	0	0	0
September	Oradea	CGS289	Calarasi	27.3359	44.2029	1	1.08333	13	M	Black	0	0	0	0	0	0	0	0	0	0	0	0	0	0	0	0	0	0
September	Oradea	CGS290	Galati	28.047	45.4361	2	7	84	F	Black	0	0	0	0	0	0	0	0	0	0	0	0	0	0	0	0	0	0
September	Oradea	CGS291	Galati	28.047	45.4361	2	7.08333	85	M	Bay	1	15	0	0	1	15	1	15	0	0	1	15	0	0	0	0	0	0
September	Oradea	CGS292	Calarasi	27.3359	44.2029	2	3	36	F	Black	0	0	0	0	0	0	0	0	0	0	0	0	0	0	0	0	0	0
September	Oradea	CGS293	Galati	28.047	45.4361	1	2.5	30	F	Bay	0	0	0	0	0	0	0	0	0	0	0	0	0	0	0	0	0	0
September	Oradea	CGS294	Galati	28.047	45.4361	2	3.41667	41	M	Chestnut	1	1	0	0	1	1	1	1	0	0	1	1	0	0	0	0	0	0
September	Oradea	CGS295	Valcea	24.3693	45.0997	1	2.75	33	F	Chestnut	1	20	1	20	0	0	1	20	1	20	0	0	0	0	0	0	0	0
September	Oradea	CGS296	Gorj	23.1026	45.0275	3	33.1667	398	F	White	0	0	0	0	0	0	0	0	0	0	0	0	0	0	0	0	0	0
September	Oradea	CGS297	Olt	24.3651	44.4305	2	3.58333	43	F	Grey	0	0	0	0	0	0	0	0	0	0	0	0	0	0	0	0	0	0
September	Oradea	CGS298	Constanta	28.6348	44.1598	3	22.75	273	M	Chestnut	1	3	0	0	1	3	1	3	0	0	1	3	0	0	0	0	0	0
September	Oradea	CGS299	Galati	28.047	45.4361	3	24.75	297	M	Bay	0	0	0	0	0	0	0	0	0	0	0	0	0	0	0	0	0	0
September	Oradea	CGS300	Galati	28.047	45.4361	1	2.25	27	M	Bay	0	0	0	0	0	0	0	0	0	0	0	0	0	0	0	0	0	0
September	Oradea	CGS301	Galati	28.047	45.4361	2	3.5	42	F	Buckskin	1	22	0	0	1	22	1	22	0	0	1	22	0	0	0	0	0	0
September	Oradea	CGS302	Galati	28.047	45.4361	1	2	24	F	Chestnut	0	0	0	0	0	0	0	0	0	0	0	0	0	0	0	0	0	0
Octomber	Hunedoara	CGS303	Vaslui	27.7285	46.6354	3	25.75	309	M	Chestnut	0	0	0	0	0	0	0	0	0	0	0	0	0	0	0	0	0	0
Octomber	Hunedoara	CGS304	Vaslui	27.7285	46.6354	3	24.75	297	F	Chestnut	1	26	1	4	1	22	1	12	0	0	1	12	1	14	1	4	1	10
Octomber	Hunedoara	CGS305	Arges	24.6719	45.0706	3	29.75	357	F	White	0	0	0	0	0	0	0	0	0	0	0	0	0	0	0	0	0	0
Octomber	Hunedoara	CGS306	Giurgiu	25.9699	43.9037	3	36.75	441	F	Black	1	90	1	4	1	86	1	38	1	4	1	34	1	52	0	0	1	52
Octomber	Hunedoara	CGS307	Galati	28.047	45.4361	2	9.66667	116	F	Chestnut	1	2	0	0	1	2	1	2	0	0	1	2	0	0	0	0	0	0
Octomber	Hunedoara	CGS308	Galati	28.047	45.4361	3	10.4167	125	M	Chestnut	1	58	0	0	1	58	1	21	0	0	1	21	1	37	0	0	1	37
Octomber	Hunedoara	CGS309	Galati	28.047	45.4361	2	5.83333	70	F	Unknown	1	21	0	0	1	21	1	21	0	0	1	21	0	0	0	0	0	0
Octomber	Hunedoara	CGS310	Galati	28.047	45.4361	3	24.75	297	M	Chestnut	0	0	0	0	0	0	0	0	0	0	0	0	0	0	0	0	0	0
Octomber	Hunedoara	CGS311	Galati	28.047	45.4361	3	10.4167	125	F	Chestnut	0	0	0	0	0	0	0	0	0	0	0	0	0	0	0	0	0	0
Octomber	Hunedoara	CGS312	Valcea	24.3693	45.0997	3	11.75	141	M	Chestnut	1	20	0	0	1	20	1	15	0	0	1	15	1	5	0	0	1	5
Octomber	Hunedoara	CGS313	Arges	24.6719	45.0706	3	15.75	189	F	Black	1	2	0	0	1	2	1	1	0	0	1	1	1	1	0	0	1	1
Octomber	Hunedoara	CGS314	Caras-Severin	21.8886	45.2974	3	16.4167	197	F	Chestnut	1	6	0	0	1	6	1	6	0	0	1	6	0	0	0	0	0	0
Octomber	Hunedoara	CGS315	Galati	28.047	45.4361	3	17.4167	209	M	Bay	1	6	0	0	1	6	1	6	0	0	1	6	0	0	0	0	0	0
Octomber	Hunedoara	CGS316	Dolj	23.799	44.3186	3	16.4167	197	M	Grey	0	0	0	0	0	0	0	0	0	0	0	0	0	0	0	0	0	0
Octomber	Hunedoara	CGS317	Vaslui	27.7285	46.6354	3	17.75	213	M	Chestnut	1	113	1	55	1	58	1	14	1	14	0	0	1	99	1	41	1	58
Octomber	Hunedoara	CGS318	Mehedinti	22.6586	44.6219	3	24.5	294	M	Roan	1	33	1	11	1	22	1	3	0	0	1	3	1	30	1	11	1	19
Octomber	Hunedoara	CGS319	Vaslui	27.7285	46.6354	3	18.75	225	F	Grey	0	0	0	0	0	0	0	0	0	0	0	0	0	0	0	0	0	0
Octomber	Hunedoara	CGS320	Vaslui	27.7285	46.6354	2	3.16667	38	F	Unknown	1	2	1	2	0	0	0	0	0	0	0	0	1	2	1	2	0	0
Octomber	Hunedoara	CGS321	Vaslui	27.7285	46.6354	3	22.75	273	F	Chestnut	0	0	0	0	0	0	0	0	0	0	0	0	0	0	0	0	0	0
Octomber	Hunedoara	CGS322	Hunedoara	22.9144	45.8459	3	23.4167	281	F	Black	0	0	0	0	0	0	0	0	0	0	0	0	0	0	0	0	0	0
Octomber	Hunedoara	CGS323	Vaslui	27.7285	46.6354	3	22.75	273	M	Chestnut	1	1	0	0	1	1	1	1	0	0	1	1	0	0	0	0	0	0
Octomber	Hunedoara	CGS324	Cluj	23.6236	46.7712	3	23.4167	281	F	Grey	0	0	0	0	0	0	0	0	0	0	0	0	0	0	0	0	0	0
Octomber	Hunedoara	CGS325	Dolj	23.799	44.3186	3	23.5	282	F	Bay	0	0	0	0	0	0	0	0	0	0	0	0	0	0	0	0	0	0
Octomber	Hunedoara	CGS326	Prahova	26.0533	45.097	2	8.41667	101	F	Spotted	0	0	0	0	0	0	0	0	0	0	0	0	0	0	0	0	0	0
Octomber	Hunedoara	CGS327	Vaslui	27.7285	46.6354	3	23.75	285	F	Chestnut	1	88	1	55	1	33	0	0	0	0	0	0	1	88	1	55	1	33
Octomber	Hunedoara	CGS328	Vaslui	27.7285	46.6354	3	18.75	225	M	Black	1	1	0	0	1	1	1	1	0	0	1	1	0	0	0	0	0	0
Octomber	Hunedoara	CGS329	Arges	24.6719	45.0706	1	1.41667	17	M	Palomino	1	7	1	7	0	0	1	7	1	7	0	0	0	0	0	0	0	0
Octomber	Hunedoara	CGS330	Mures	24.5597	46.5453	1	0.833333	10	F	Chestnut	0	0	0	0	0	0	0	0	0	0	0	0	0	0	0	0	0	0
Octomber	Hunedoara	CGS331	Mures	24.5597	46.5453	1	0.833333	10	M	Grey	0	0	0	0	0	0	0	0	0	0	0	0	0	0	0	0	0	0
Octomber	Hunedoara	CGS332	Mures	24.5597	46.5453	1	0.833333	10	F	Bay	1	73	0	0	1	73	1	5	0	0	1	5	1	68	0	0	1	68
Octomber	Hunedoara	CGS333	Neamt	26.3818	46.9759	3	18.25	219	F	Chestnut	0	0	0	0	0	0	0	0	0	0	0	0	0	0	0	0	0	0
Octomber	Hunedoara	CGS334	Neamt	26.3818	46.9759	3	21.25	255	F	Chestnut	1	1	0	0	1	1	1	1	0	0	1	1	0	0	0	0	0	0
Octomber	Hunedoara	CGS335	Neamt	26.3818	46.9759	3	18.0833	217	M	Chestnut	1	46	0	0	1	46	1	46	0	0	1	46	0	0	0	0	0	0
Octomber	Hunedoara	CGS336	Vaslui	27.7285	46.6354	3	19.75	237	M	Black	1	7	1	1	1	6	1	6	0	0	1	6	1	1	1	1	0	0
Octomber	Hunedoara	CGS337	Galati	28.047	45.4361	2	9.5	114	F	Black	0	0	0	0	0	0	0	0	0	0	0	0	0	0	0	0	0	0
Octomber	Hunedoara	CGS338	Galati	28.047	45.4361	3	12.3333	148	F	Black	1	1	0	0	1	1	1	1	0	0	1	1	0	0	0	0	0	0
November	Hunedoara	CGS339	Teleorman	25.237	43.8017	3	15.4167	185	M	Chestnut	1	10	0	0	1	10	1	10	0	0	1	10	0	0	0	0	0	0
November	Hunedoara	CGS340	Galati	28.047	45.4361	3	18.5833	223	M	Bay	1	143	1	143	0	0	1	45	1	45	0	0	1	98	1	98	0	0
November	Hunedoara	CGS341	Cluj	23.6236	46.7712	2	6.25	75	M	Chestnut	0	0	0	0	0	0	0	0	0	0	0	0	0	0	0	0	0	0
November	Hunedoara	CGS342	Calarasi	27.3359	44.2029	3	15.3333	184	F	Chestnut	0	0	0	0	0	0	0	0	0	0	0	0	0	0	0	0	0	0
November	Hunedoara	CGS343	Valcea	24.3693	45.0997	3	11.8333	142	F	Bay	1	26	1	6	1	20	1	26	1	6	1	20	0	0	0	0	0	0
November	Hunedoara	CGS344	Bihor	22.1266	47.0514	1	1.41667	17	F	Bay	0	0	0	0	0	0	0	0	0	0	0	0	0	0	0	0	0	0
November	Hunedoara	CGS345	Galati	28.047	45.4361	3	16.8333	202	M	Roan	1	39	1	4	1	35	1	39	1	4	1	35	0	0	0	0	0	0
November	Hunedoara	CGS346	Galati	28.047	45.4361	3	12.3333	148	F	Bay	1	64	1	36	1	28	1	64	1	36	1	28	0	0	0	0	0	0
November	Hunedoara	CGS347	Arges	24.6719	45.0706	3	13.8333	166	F	Chestnut	0	0	0	0	0	0	0	0	0	0	0	0	0	0	0	0	0	0
November	Hunedoara	CGS348	Arges	24.6719	45.0706	1	1.5	18	F	Black	1	185	1	185	0	0	1	113	1	113	0	0	1	72	1	72	0	0
November	Hunedoara	CGS349	Calarasi	27.3359	44.2029	3	29.4167	353	M	Bay	1	8	0	0	1	8	1	8	0	0	1	8	0	0	0	0	0	0
November	Hunedoara	CGS350	Galati	28.047	45.4361	3	10.6667	128	F	Grey	1	33	0	0	1	33	1	33	0	0	1	33	0	0	0	0	0	0
November	Hunedoara	CGS351	Galati	28.047	45.4361	3	11.6667	140	M	Roan	1	21	0	0	1	21	1	21	0	0	1	21	0	0	0	0	0	0
November	Hunedoara	CGS352	Bihor	22.1266	47.0514	1	1	12	M	Bay	0	0	0	0	0	0	0	0	0	0	0	0	0	0	0	0	0	0
November	Hunedoara	CGS353	Galati	28.047	45.4361	3	10.5	126	F	Bay	1	26	1	11	1	15	1	26	1	11	1	15	0	0	0	0	0	0
November	Hunedoara	CGS354	Teleorman	25.237	43.8017	3	32.8333	394	F	White	0	0	0	0	0	0	0	0	0	0	0	0	0	0	0	0	0	0
November	Oradea	CGS355	Bihor	22.1266	47.0514	2	4.75	57	M	Black	1	1	0	0	1	1	0	0	0	0	0	0	1	1	0	0	1	1
November	Oradea	CGS356	Dambovita	25.4573	44.9221	3	14.75	177	M	Bay	1	37	1	10	1	27	1	37	1	10	1	27	0	0	0	0	0	0
November	Oradea	CGS357	Suceava	26.2594	47.6333	3	17.5833	211	M	Chestnut	1	83	1	40	1	43	1	38	0	0	1	38	1	45	1	40	1	5
November	Oradea	CGS358	Timis	21.2087	45.7489	1	2.5	30	F	Roan	1	7	1	5	1	2	1	2	0	0	1	2	1	5	1	5	0	0
November	Oradea	CGS359	Bihor	22.1266	47.0514	3	14.5833	175	F	Bay	1	72	1	23	1	49	1	72	1	23	1	49	0	0	0	0	0	0
November	Oradea	CGS360	Bihor	22.1266	47.0514	2	6.25	75	F	Grey	1	65	1	38	1	27	1	65	1	38	1	27	0	0	0	0	0	0
November	Oradea	CGS361	Covasna	26.0573	45.8506	3	14.0833	169	M	Black	1	10	0	0	1	10	1	10	0	0	1	10	0	0	0	0	0	0
November	Oradea	CGS362	Satu Mare	22.8855	47.7689	3	18.9167	227	F	Chestnut	1	55	0	0	1	55	1	55	0	0	1	55	0	0	0	0	0	0
November	Oradea	CGS363	Satu Mare	22.8855	47.7689	3	27.9167	335	F	Chestnut	0	0	0	0	0	0	0	0	0	0	0	0	0	0	0	0	0	0
November	Oradea	CGS364	Bihor	22.1266	47.0514	1	1.41667	17	F	Bay	1	31	1	31	0	0	1	10	1	10	0	0	1	21	1	21	0	0
November	Oradea	CGS365	Bihor	22.1266	47.0514	1	2.25	27	F	Grey	1	11	0	0	1	11	1	11	0	0	1	11	0	0	0	0	0	0
November	Oradea	CGS366	Bihor	22.1266	47.0514	1	2.25	27	M	Grey	0	0	0	0	0	0	0	0	0	0	0	0	0	0	0	0	0	0
November	Oradea	CGS367	Bihor	22.1266	47.0514	1	2.25	27	F	Black	1	133	1	74	1	59	1	107	1	48	1	59	1	26	1	26	0	0
November	Oradea	CGS368	Bihor	22.1266	47.0514	1	2.25	27	M	Palomino	1	21	1	2	1	19	1	21	1	2	1	19	0	0	0	0	0	0
November	Oradea	CGS369	Bihor	22.1266	47.0514	2	3.33333	40	F	Black	1	9	1	2	1	7	1	9	1	2	1	7	0	0	0	0	0	0
November	Oradea	CGS370	Bihor	22.1266	47.0514	2	3.41667	41	F	Bay	1	11	1	2	1	9	1	11	1	2	1	9	0	0	0	0	0	0
November	Oradea	CGS371	Bihor	22.1266	47.0514	2	3.25	39	F	Grey	1	23	1	17	1	6	1	6	0	0	1	6	1	17	1	17	0	0
November	Oradea	CGS372	Bihor	22.1266	47.0514	1	2.41667	29	M	Black	0	0	0	0	0	0	0	0	0	0	0	0	0	0	0	0	0	0
November	Oradea	CGS373	Bihor	22.1266	47.0514	1	2.41667	29	F	Bay	1	5	0	0	1	5	1	5	0	0	1	5	0	0	0	0	0	0
November	Oradea	CGS374	Bihor	22.1266	47.0514	2	3.33333	40	F	Grey	1	138	0	0	1	138	1	138	0	0	1	138	0	0	0	0	0	0
November	Oradea	CGS375	Bihor	22.1266	47.0514	1	1.5	18	F	Bay	1	47	1	4	1	43	1	47	1	4	1	43	0	0	0	0	0	0
November	Oradea	CGS376	Bihor	22.1266	47.0514	1	1.33333	16	F	Black	1	93	1	8	1	85	1	93	1	8	1	85	0	0	0	0	0	0
November	Oradea	CGS377	Bihor	22.1266	47.0514	2	3.33333	40	F	Bay	1	37	1	1	1	36	1	37	1	1	1	36	0	0	0	0	0	0
November	Oradea	CGS378	Bihor	22.1266	47.0514	1	2.41667	29	F	Palomino	0	0	0	0	0	0	0	0	0	0	0	0	0	0	0	0	0	0
December	Oradea	CGS379	Harghita	25.4356	46.3615	3	20	240	M	Bay	1	41	1	23	1	18	1	41	1	23	1	18	0	0	0	0	0	0
December	Oradea	CGS380	Satu Mare	22.8855	47.7689	1	1.16667	14	M	Bay	0	0	0	0	0	0	0	0	0	0	0	0	0	0	0	0	0	0
December	Oradea	CGS381	Arges	24.6719	45.0706	3	17.4167	209	M	Black	1	45	1	32	1	13	1	45	1	32	1	13	0	0	0	0	0	0
December	Oradea	CGS382	Arges	24.6719	45.0706	3	13.3333	160	F	Bay	0	0	0	0	0	0	0	0	0	0	0	0	0	0	0	0	0	0
December	Oradea	CGS383	Arges	24.6719	45.0706	3	15.3333	184	F	Grey	1	3	1	3	0	0	1	3	1	3	0	0	0	0	0	0	0	0
December	Oradea	CGS384	Arges	24.6719	45.0706	3	13.5833	163	M	Black	0	0	0	0	0	0	0	0	0	0	0	0	0	0	0	0	0	0
December	Oradea	CGS385	Bihor	22.1266	47.0514	2	7.66667	92	F	Palomino	1	28	1	6	1	22	1	28	1	6	1	22	0	0	0	0	0	0
December	Oradea	CGS386	Satu Mare	22.8855	47.7689	1	1.5	18	M	Bay	1	4	1	2	1	2	1	4	1	2	1	2	0	0	0	0	0	0
December	Oradea	CGS387	Maramures	23.5816	47.6588	2	5.25	63	F	Bay	0	0	0	0	0	0	0	0	0	0	0	0	0	0	0	0	0	0
December	Oradea	CGS388	Arges	24.6719	45.0706	3	14	168	F	Bay	1	18	1	4	1	14	1	18	1	4	1	14	0	0	0	0	0	0
December	Oradea	CGS389	Satu Mare	22.8855	47.7689	2	5.5	66	M	Unknown	0	0	0	0	0	0	0	0	0	0	0	0	0	0	0	0	0	0
December	Oradea	CGS390	Bihor	22.1266	47.0514	2	9.66667	116	F	Unknown	0	0	0	0	0	0	0	0	0	0	0	0	0	0	0	0	0	0
December	Oradea	CGS391	Bihor	22.1266	47.0514	3	18.4167	221	F	Bay	1	29	1	16	1	13	1	29	1	16	1	13	0	0	0	0	0	0
December	Oradea	CGS392	Bihor	22.1266	47.0514	1	2.66667	32	M	Strawberry roan	0	0	0	0	0	0	0	0	0	0	0	0	0	0	0	0	0	0
December	Oradea	CGS393	Hunedoara	22.9144	45.8459	2	6.58333	79	F	Bay	1	71	1	32	1	39	1	71	1	32	1	39	0	0	0	0	0	0
December	Oradea	CGS394	Mures	24.5597	46.5453	1	1.33333	16	M	Bay	1	64	1	30	1	34	1	64	1	30	1	34	0	0	0	0	0	0
